# Supplementary material for: Prenatal Lipopolysaccharide Exposure Alters Hepatic Drug-Metabolizing Enzyme Expression in Mouse Offspring via Histone Modifications
Source: Toxics. 2023 Jan 15;11(1):82. doi: 10.3390/toxics11010082 (PMC9866336; doi:10.3390/toxics11010082)
Supplement: Supplementary file 1 [file toxics-11-00082-s001.zip]

Archive with 1 entries (1 files):
- toxics-2126843-supplementary.pdf
